# Supplementary material for: CBP phosphorylation maintains intestinal homeostasis by supporting the stem cell niche through versican
Source: Nat Commun. 2026 Mar 28;17:4583. doi: 10.1038/s41467-026-71083-x (PMC13195047; doi:10.1038/s41467-026-71083-x)
Supplement: Supplementary file 4 — Source Data [file 41467_2026_71083_MOESM4_ESM.xlsx]

## Sheet: Fig.1
	Fig. 1b			Fig. 1c			Fig. 1d			Fig. 1e			Fig. 1f
	WT	AA		WT	AA		WT	AA		WT	AA			WT (n=6)		AA (n=6)
	17.8	19.6		8.7	7.2		0	1		0	1		time (mins)	Mean	SEM	Mean	SEM
	18.6	18.8		8	7.7		0	1		0	2		0	0	0	0	0
	23.1	19		8.8	8.3		0	1		0	2		30	30.2913	5.92589	67.1818	24.9154
	18.5	19.2		9.4	7.8		0	1		0	1.5		60	96.2233	9.39203	169.08	33.1297
	18.4	19.6		8.1	8.7		0.5	1		0.5	2		90	193.341	10.1887	322.207	52.6368
	21.3	19.2		9	8		0	1		0	1		120	298.119	13.9381	486.858	78.8962
	19.8	21.4		8	8.9		0	1		0	2
	21.5	19.1		9.2	8.6		0	0.5		0	0		colon- WT	ex vivo concentrantion of dextran-FITC(nM)
	20.9	19.2		9.7	8.6		0	1		0	2		time(mins)	WT #1	WT #2	WT #3	WT #4	WT #5	WT #6	average	SEM
	19.6	21.1		8.8	8.5		0	0.5		0	2		0	0	0	0	0	0	0	0	0
													30	40.8657	42.2841	25.945	37.8701	31.332	3.4505	30.2912	5.92589
													60	100.325	130.082	99.9619	100.444	87.3532	59.1743	96.2233	9.39203
													90	183.12	225.294	217.743	195.59	179.588	158.712	193.341	10.1887
													120	260.493	343.017	336.405	285.746	270.873	292.181	298.119	13.9381
													colon- AA	ex vivo concentrantion of dextran-FITC(nM)
													time(mins)	AA #1	AA #2	AA #3	AA #4	AA #5	AA #6	average	SEM
													0	0	0	0	0	0	0	0	0
													30	172.482	27.2027	27.8587	39.2129	110.631	25.7033	67.1818	24.9154
													60	227.897	124.075	101.611	153.9	304.222	102.773	169.08	33.1297
													90	359.164	249.187	206.649	340.261	553.036	224.948	322.207	52.6368
													120	477.95	373.441	322.631	532.716	847.782	366.625	486.857	78.8962
	Fig. 1g			Fig. 1i (pCBP)			Fig. 1j (pCBP)
	WT	AA		WT	AA		Normal	UC
	0.628416	6.59397		73.19	0.39		17.438	0.913
	0.739475	2.24263		75.71	1.26		11.931	0.27
	0.908746	1.98635		79.31	0.27		8.777	0.004
	0.992786	4.00418					14.508	0.02
	0.526002	1.08867					13.133	0.223
	0.433606	0.486694					13.465	0.215
	0.478676			Fig. 1i (CBP)			17.275	0.055
	0.340981			WT	AA		14.105	0.015
	0.510061			66	86.22		19.504	0.003
				68.1	84.3
				84.58	51.01		Fig. 1j (CBP)
							Normal	UC
							8.74	12.948
							7.213	13.879
							15.001	10.819
							11.782	9.095
							5.567	12.162
							13.002	8.539
							14.638	13.085
							5.959
	Graphs plotted in Prism 10 Version 10.2.3

## Sheet: Fig.2
	Fig. 2b
		CD45.1 (WT)										CD45.2 (AA)
	AA→WT	20.3	20.4	15.7	17.6	18.5	17.1	21.7				75.4	74.1	80.6	77.2	76.7	78.7	67.3
	WT→AA	86.7	86.1	84.2	78.4	79.1	59.7	87.1	86.3	84.8	80.9	8.6	9.56	9.93	13.3	13.7	32.6	6.54	7.08	8.61	8.99
	Fig. 2c			Fig. 2d			Fig. 2e			Fig. 2g			Fig. 2h			Fig. 2i			Fig. 2j
	AA→WT	WT→AA		AA→WT	WT→AA		AA→WT	WT→AA		AA→WT	WT→AA		AA→WT	WT→AA		AA→WT	WT→AA		AA→WT	WT→AA
	0	1		2	2		9.5	7.8		0	8		5.16	3.8		0.327	1.481		0.032	0.07
	0	1		1	2		9	8.1		0	7		4.04	9.56		0.085	0.989		0.058	0.394
	0	1		0	2		9.2	8.7		3	14		4.4	7.88		0.12	1.209		0.031	0.153
	0	0.5		0	2		9.5	8.2		3	4		3.08	7.68		0.058	1.137		0.004	0.584
	0	1		0	2		8.7	9		3	7		4.24	8.6		0.079	0.248		0.017	0.078
	0	1		0	2		8.7	8.1					3.08	3.68		0.166	1.119		0.028	0.213
	0	1		0	3		9	8.6					1.6	5.76		0.057	0.565		0.019	0.072
		1.5			2			8.5						4.2			0.347			0.341
		1			2.5			8.2						5.32			0.574			0.067
		1			2			8.3						5.4			0.33
	Graphs plotted in Prism 10 Version 10.2.3

## Sheet: Fig.3
	Fig. 3a			Fig. 3b																Fig. 3c			Fig. 3d			Fig. 3e			Fig. 3f (IP CBP)						Fig. 3g (IP p53)
	WT	AA			WT								AA							WT	AA		WT	AA		WT	AA		WT	AA					WT	AA
	0.275	0.03		24 h	3.9	17.8	17.2						10.3	6.1	7.5					0.72	1.19		1.172	8.082		13.705	14.87		1.51156	8.28126					0.271042	7.58576
	0.309	0.03		48 h	19.8	29.8	26.3						12	11.2	17.2	18.1				0.47	1.58		4.883	5.554		10.429	9.508		2.01397	16.2734					1.90153	18.1117
	0.162	0.031		96 h	29.6	46.1	76	112.2	80.5	38.3	77.7	58.1	15.9	14.4	19.7	28.2	41.1	18.2		0.61	1.47		4.085	8.305		4.765	4.655		1.30273	20.8381					2.0032	18.6113
	0.228	0.022																		0.71	1.51		4.142	10.643		13.965	14.43		0.985888	6.81657					2.86764	12.365
	0.341	0.046																					3.983	9.936		9.946	13.458		3.78942	10.145					2.8921	8.987
	0.181	0.064																						7.416			8.19
	0.22	0.028																											Fig. 3f (IP CBP) Raw Ct						Fig. 3g (IP p53) Raw Ct
	0.231	0.07																											Group	Samples	p21 promoter (Raw Ct)		%Input=100%×2CtInput​-CtSample​		Group	Samples	p21 promoter (Raw Ct)			%Input=100%×2CtInput​-CtSample​
																															Replicate 1	Replicate 2					Replicate 1	Replicate 2	Replicate 3
																													IP CBP CBP-WT; p53F/F	WT-1_CBP	32.3462	31.8086	0.0151156		IP p53 CBP-WT; p53F/F	WT-1_p53	32.8547	32.7245	32.7171	0.00271042
																														WT-2_CBP	31.0879	32.2389	0.0201397			WT-2_p53	30.9431	29.8271	29.8151	0.0190153
																														WT-3_CBP	33.0692	31.5147	0.0130273			WT-3_p53	30.1742	28.5446	29.4428	0.020032
																														WT-4_CBP	32.5737	32.8143	0.00985888			WT-4_p53	30.9232	30.1732		0.0286764
																														WT-5_CBP	30.7832	30.7198	0.0378942			WT-5_p53	29.7834	31.2884		0.028921
																														WT_CBP_input	28.339	23.7203				WT-input	25.1772	24.2783	24.198
																													IP CBP CBP-AA; p53F/F	AA-1_CBP	29.8347	29.6349	0.0828126		IP p53 CBP-AA; p53F/F	AA-1_p53	29.0311	27.7784	28.3648	0.0758576
																														AA-2_CBP	28.795	28.7254	0.162734			AA-2_p53	26.9358	27.2109	27.268	0.181117
	Graphs plotted in Prism 10 Version 10.2.3																													AA-3_CBP	28.3272	28.4798	0.208381			AA-3_p53	27.0147	26.2	26.5542	0.186113
																														AA-4_CBP	29.8698	30.1614	0.0681657			AA-4_p53	28.1113	28.7726		0.12365
																														AA-5_CBP	30.1887	28.6953	0.10145			AA-5_p53	28.3576	29.4469		0.08987
																														AA_CBP_input	26.0174	26.2642				AA-input	24.3146	25.1246	24.5734
																																			Note: Due to limited 96-well plate capacity, technical replicates per biological sample vary between duplicates and triplicates.

## Sheet: Fig.4
	Fig. 4a (pCBP)			Fig. 4b			Fig. 4c			Fig. 4d
	WT	AA		WT	AA		WT	AA		WT	AA
	0.961	0.111		19.21	4.14		119.928	50.8236		189.4	168.9
	0.892	0.188		34.33	8.45		78.1438	65.689		184.7	167.3
	1.13	0.003		27.89	11.14		93.6119	87.7863		182.8	169.9
	1.017	0.004		29.84	9.01		93.8128	88.5898		211.9	174.7
							114.504	48.413		268.4	201.9
	Fig. 4a (CBP)									245.3	187.4
	WT	AA
	1.055	1.658
	0.937	1.113
	1.008	1.524
	1.525
	Graphs plotted in Prism 10 Version 10.2.3

## Sheet: Fig.5
						Fig. 5a (qPCR) Raw Ct
	Fig. 5a (qPCR)					Group	Samples	p53 (Raw Ct)		Actin (Raw Ct)		Δct	WT mean	ΔΔct	fold change 2^(-△△Ct)			Fig. 5b					Fig. 5c					Fig. 5d					Fig. 5e					Fig. 5f
	p53f/f		p53ΔIEC					Replicate 1	Replicate 2	Replicate 1	Replicate 2							p53f/f		p53ΔIEC			p53f/f		p53ΔIEC			p53f/f		p53ΔIEC			p53f/f		p53ΔIEC			p53f/f		p53ΔIEC
	WT	AA	WT	AA		CBP-WT; p53F/F	WT-1	20.4919	20.3812	13.8884	14.2026	6.39105	6.33292	0.0581227	0.960513			WT	AA	WT	AA		WT	AA	WT	AA		WT	AA	WT	AA		WT	AA	WT	AA		WT	AA	WT	AA
	0.961	0.933	0.072	0.005			WT-2	20.3725	20.1779	13.8532	13.8452	6.426		0.0930749	0.937522			1	0.729	0.034	0.017		8.1	7	9.1	8.9		0	1	0	0		0	0.5	0	0.5		0.107147	2.35593	1.87	2.06
	0.938	0.749	0.006	0.01			WT-3	19.979	20.0753	13.915	13.8052	6.16703		-0.165895	1.12186			1	1.098	0.107	0.113		8.3	6.9	8	9.7		1	2	0	0		0	1	0.5	0		1.54702	1.9479	2.39	1.66
	1.122	0.87	0.002	0.01			WT-4	19.9744	19.9758	13.8551	13.8805	6.10734		-0.225578	1.16925			1	1.454	0.061	0.063		8.4	7.8	8	9.3		0	2	0	0		0	1	0	0		1.39373	5.27232	1.23	1.98
	1.169	0.719	0.021	0.024			WT-5	20.0217	20.0977	13.5625	13.4105	6.5732		0.240275	0.846584								8.6	7.2	9.8	9.3		0	2	0	0		0	1	0	0		0.138436	5.02692	0.12	0.64
	0.847	0.934	0.002	0.014		CBP-AA; p53F/F	AA-1	20.1911	19.9997	13.6751	13.6485	6.4336		0.100681	0.932593								8.2	7.6	9.6	9.1		0	1.5	0	0		0	1	0	0		1.7453	5.19446	1.02	0.35
				0.017			AA-2	20.0041	20.0362	13.4118	13.1271	6.75069		0.417771	0.74858
				0.007			AA-3	19.9741	20.0983	13.5061	13.4995	6.5334		0.200479	0.870262
							AA-4	21.5356	21.6407	14.8124	14.7461	6.8089		0.475981	0.718978
							AA-5	20.1166	20.148	13.6049	13.7969	6.4314		0.0984813	0.934016
						CBP-WT; Vil-p53KO	p53koWT-1	23.939	23.9912	13.9963	13.6939	10.12		3.78711	0.0724382
							p53koWT-2	27.9741	27.6061	14.2289	13.8736	13.7389		7.40594	0.00589643
							p53koWT-3	28.0687	28.2486	13.0522	12.9055	15.1798		8.84683	0.00217189
							p53koWT-4	25.3999	25.3773	13.648	13.249	11.9401		5.6072	0.0205147
							p53koWT-5	28.5092	28.4163	13.555	13.3993	14.9856		8.65265	0.00248481
						CBP-AA; Vil-p53KO	p53koAA-1	27.6404	27.9851	13.9627	13.9151	13.8738		7.5409	0.00536985
							p53koAA-2	27.1999	26.9811	14.1583	14.0713	12.9757		6.64278	0.0100074
							p53koAA-3	26.1419	26.3448	13.2711	13.2978	12.9589		6.62598	0.0101247
							p53koAA-4	25.4413	25.2999	13.7707	13.5108	11.7298		5.39688	0.0237343
							p53koAA-5	27.0514	26.7077	14.4178	14.2817	12.5298		6.19685	0.013632			Fig. 5h					Fig. 5i					Fig. 5j (size)					Fig. 5j (efficiency)
							p53koAA-6	26.2642	26.2175	14.1117	13.9608	12.2046		5.87164	0.0170789			p53f/f		p53ΔIEC			p53f/f		p53ΔIEC			p53f/f		p53ΔIEC			p53f/f		p53ΔIEC
							p53koAA-7	27.4967	27.2913	13.8283	13.8177	13.571		7.23813	0.00662379			WT	AA	WT	AA		WT	AA	WT	AA		WT	AA	WT	AA		WT	AA	WT	AA
																		1.47	2.67	0	0		0.149	0.065	0.195	0.164		207.589	131.137	199.976	176.557		23.25	9.75	19	11.5
																		1.28	3.06	0	0		0.218	0.07	0.262	0.176		203.813	120.847	222.892	156.911		14.25	7	14.5	16.25
																		1.71	3.6	0	0		0.181	0.085	0.204	0.225		222.719	144.757	227.709	143.115		10	5.25	14	20.5
																		1.62	2.78	0	0							242.196	161.328	232.7	205.636		11.75	6	23.5	11
																												218.106	174.663	204.672	172.523		12	4.75	21.75	9.75
																												209.617	153.539	190.321	210.423		18.25	4	23.75	8.75
																												227.998		212.476	235.319		24.5		15	24.5
																												221.928		212.015	184.452		24.5		12.75	17.25
																												215.608		189.469	296.246		20.25		10.75	17.5
	Graphs plotted in Prism 10 Version 10.2.3

## Sheet: Fig.6
	Fig. 6d					Fig. 6e (qPCR)					Fig. 6g					Fig. 6i					Fig. 6k						Fig. 6n						Fig. 6p						Fig. 6r
	p53f/f		p53ΔIEC			p53f/f		p53ΔIEC			p53f/f		p53ΔIEC			p53f/f		p53ΔIEC				WT	AA	AA	AA			WT	AA	AA	AA			WT	AA	AA	AA		WT	AA	AA + Vcan	CBPAAp53ΔIEC
	WT	AA	WT	AA		WT	AA	WT	AA		WT	AA	WT	AA		WT	AA	WT	AA		Vcan	-	-	+	+		Vcan	-	-	+	+		Vcan	-	-	+	+		0.519	0.069	1.33	1.13
	0.536353	0.250151	0.301759	0.551961		1.224	0.752	1.122	0.47		0.432	0.232	0.748	0.583		1.519	0.093	1.228	1.453		gefitinib	-	-	-	+		gefitinib	-	-	-	+		gefitinib	-	-	-	+		0.333	0.069	1.66	0.91
	0.812943	0.202584	0.669797	0.878296		0.656	0.291	0.689	2.875		0.593	0.289	1.202	1.112		1.183	0.305	1.928	1.824			247.8	162.1	210.5	106.53			40.33	12.37	55.38	10.8			0.608	0.044	0.876	0.075		0.603	0.019	0.99	0.83
	0.7249	0.253931	0.80998	0.523215		1.577	0.31	1.986	0.88		0.504	0.174	0.715	0.519		0.912	0.155	1.971	1.573			290	202.5	220.5	86.96			64.8	7.58	43.79	16.1			0.821	0.128	0.566	0.05		1.018	0.032	1.3	0.56
						0.835	0.448	2.132	2.993		0.712	0.121										274.4	199.2	235.4	102.29			78.2	5.98	31.67	2.2			0.65	0.12	0.846	0.026		0.453	0.058	1.26	0.97
						1.262	0.711		2.446													286.7	164.6	220.1	94			46.5	10.97	41.05				0.85					0.765	0.01	0.97	1.14
						0.75																221.3	200.3	220.3	102.64					58.98				0.945					0.916	0.014	0.9	0.89
																						220.1	163.4	235.3	102.3					46.3									0.877	0.114		0.59
																						217.6	181.5	232.6						34									0.7	0.087		0.97
						Fig. 6e (qPCR) Raw Ct																210.8	170.8	222.2						61.7									0.737	0.11
						Group	Samples	Vcan (Raw Ct)		Actin (Raw Ct)		Δct	WT mean	ΔΔct	fold change 2^(-△△Ct)							206.1	171.2	228.5
								Replicate 1	Replicate 2	Replicate 1	Replicate 2
						CBP-WT; p53F/F	WT-1	29.9925	30.342	14.4112	14.5434	15.69	15.9816	-0.291656	1.22404
							WT-2	31.3327	31.6646	15.0831	14.7331	16.5906		0.608924	0.655685
							WT-3	29.3662	29.3947	13.9023	14.2098	15.3244		-0.65725	1.57707
							WT-4	30.2737	30.3878	14.4005	13.7775	16.2417		0.260093	0.835034						Fig. 6l
							WT-5	30.3465	30.0103	14.5312	14.5327	15.6464		-0.335196	1.26155							WT	AA	AA	AA
							WT-6	30.5662	30.8364	14.2638	14.3453	16.3967		0.415084	0.749976						Vcan	-	-	+	+
						CBP-AA; p53F/F	AA-1	30.7191	30.1123	13.9901	14.0543	16.3935		0.411883	0.751642						gefitinib	-	-	-	+
							AA-2	32.5761	32.3252	14.6612	14.7193	17.7604		1.77879	0.291428							30.25	29.5	35.75	8.5
							AA-3	31.7227	32.3595	14.5034	14.2345	17.6722		1.69055	0.309809							20.5	24.5	35.5	5.5
							AA-4	31.9797	31.9914	14.7584	14.93	17.1413		1.15971	0.447602							24.5	17.5	30.25	7
							AA-5	31.041	31.2507	14.7977	14.548	16.473		0.491369	0.71135							22.5	24	26.5	13.75
						CBP-WT; Vil-p53KO	p53koWT-1	29.5773	29.3161	13.6638	13.5991	15.8152		-0.166392	1.12225							37	19.75	29.5	8.25
							p53koWT-2	30.5561	30.5063	13.91	14.1161	16.5181		0.5365	0.689441							35.75	31	22.75	12
							p53koWT-3	28.2982	28.3618	13.3511	13.326	14.9915		-0.990134	1.98637							27	20	35.25
							p53koWT-4	28.3027	28.1921	13.3242	13.3916	14.8895		-1.09214	2.1319							35	20.75	40.75
						CBP-AA; Vil-p53KO	p53koAA-1	31.5214	31.1278	14.3115	14.1931	17.0723		1.09063	0.469556							33.75	25.75	34.25
							p53koAA-2	27.9133	27.8845	13.415	13.4664	14.4581		-1.52348	2.87484
							p53koAA-3	30.7265	31.331	14.8672	14.8587	16.1659		0.184242	0.880111
							p53koAA-4	28.7589	28.7599	14.3411	14.3774	14.4002		-1.58143	2.99265
							p53koAA-5	28.4787	28.4091	13.6488	13.8566	14.6912		-1.29044	2.44602
	Graphs plotted in Prism 10 Version 10.2.3

## Sheet: Fig.7
	Fig. 7a (Vcan)				Fig. 7b (size)				Fig. 7c (Ki-67)				Fig. 7d (E-cad)				Fig. 7e (qPCR)
	Vector	DD	EE		Vector	DD	EE		Vector	DD	EE		Vector	DD	EE		vector	DD	EE
	0.147	12.471	25		1.072	1.169	1.245		3.1	55.1	40.2		0.746	3.632	6.687		1.2515	1.4956	1.5004
	0.265	32.059	22.059		0.928	1.122	1.213		8.4	46.5	50.6		1.279	5.222	5.622		0.8844	1.7536	1.4658
	0.147	25.618	19.118		0.987	1.105	1.019		6.4	47.6	66.8		0.488	4.68	6.394		0.9035	2.0589	2.0996
	1.353	25.529	24.412		1.013	1.092	1.061		5.1	50.6	56.7		1.723	6.705	5.861
	1.676	14.206	35.588		0.978	1.195	1.146		7.1	58.8	56.9		0.764	9.067	8.401		Fig. 7e (qPCR) Raw Ct
	2.412		20.588		1.022	1.081	1.247			63.3	43.7						Samples	Vcan (Raw Ct)		Actin (Raw Ct)		Δct	Mean vector	ΔΔct	fold change 2^(-△△Ct)
										56.3	51.4							Replicate 1	Replicate 2	Replicate 1	Replicate 2
																	Vector-1	31.1807	31.3951	16.3347	16.1554	15.0429	15.3665	-0.323606	1.25146
					Fig. 7b (efficiency)												Vector-2	31.3816	31.3119	15.852	15.7542	15.5437		0.177185	0.884427
					Vector	DD	EE										Vector-3	31.4373	31.5689	15.9998	15.9805	15.5129		0.146422	0.903489
					0.845	1.493	1.042										DD-1	30.0687	30.0743	15.3159	15.2556	14.7858		-0.580727	1.4956
					1.155	1.493	1.408										DD-2	30.0075	29.832	15.4592	15.268	14.5562		-0.81032	1.7536
					0.955	1.277	1.058										DD-3	30.1212	29.8925	15.7978	15.5666	14.3246		-1.04185	2.05886
					1.045	1.29	1.187										EE-1	29.703	30.1359	15.2359	15.0409	14.7811		-0.585382	1.50044
					1.111	1.074	1.815										EE-2	30.1511	30.0507	15.3092	15.2632	14.8147		-0.551734	1.46585
					0.889	1.407	1.296										EE-3	30.0507	29.735	15.751	15.442	14.2964		-1.07011	2.09959
	Graphs plotted in Prism 10 Version 10.2.3

## Sheet: Fig.8
	Fig. 8a			Fig. 8b			Fig. 8c			Fig. 8d
	Normal	UC		Normal	UC		Normal	UC		Normal	UC
	0.64	1.28		31.512	2.492		6.15	0.45		6.97	0.135
	0.32	1.13		21.079	2.475		4.05	0.06		17.91	0.089
	0.49	2.19		53.804	12.345		3.07	0.03		11.43	0.078
	0.376	1.29265		29.756	2.887		2.58	0.22		9.26	0.425
	0.601643	1.70637		14.9	1.177			1.73		13.88	2.551
	0.422053	1.6661			0.391			0.57		13.49	0.076
		1.83824			0.451			0.12		32.276	1.02
					0.611			0.7			0.342667
					0.893			0.05			0.174
					1.066						0.125
	Graphs plotted in Prism 10 Version 10.2.3

## Sheet: Supplementary Fig.2
	Supplementary Fig. 2a (spleen)			Supplementary Fig. 2b (pLNs)			Supplementary Fig. 2c (mLNs)			Supplementary Fig. 2g (CD4-naive)			Supplementary Fig. 2g (CD4-effector)			Supplementary Fig. 2i											Supplementary Fig. 2k
	WT	AA		WT	AA		WT	AA		WT	AA		WT	AA			WT mice pLN				AA mice pLN							WT (n=4)				AA (n=4)
	9.5	9.4		4	1.9		6.25	8.5		74.2	65.6		14.3	19.4		IFN-γ	1.41	1.37	2.67	4.93	0.833	0.893	2.03	1.15			IFN-γ	171.301	166.203	58.7981	67.2331	87.1466	77.4679	65.3329	42.6386
	8.7	8.3		1.75	1.78		4.63	7.4		75.2	62.6		16.7	25.1		IL-4	0.726	1.5	0.289	0.138	1.79	1.38	0.879	0.189			IL-4	4.33414	5.64363	0.128653	0.151491	4.76696	2.38004	0.431069	0.164751
	6.4	10		1.78	2.63		4.13	7		73.9	70.3		9.78	17.4		IL-17A	0.527	0.657	0.525	0.201	0.651	0.704	0.739	0.386			IL-17A	0.182923	0.211655	0	0.0134817	0.237439	0.197289	0.0786798	0.132459
	12.8	8.1		2.53	2.28		9.13	8.13		83	77.3		12.6	14.3
	5.3	8		1.73	3.75		4	11.7		87.4	48.7		9.92	23													Supplementary Fig. 2l
	10	7.7		2.85	2.55		8.88	11.5		83.5	69.5		11.9	17.1														WT (n=4)				AA (n=4)
	8.8	6.1		3.48	1.73		6.38	9.25																			Tbx21	0.61039	1.38961	0.71411	1.28589	1.7924	0.443442	1.50044	1.18576
	11.8	9.5		5	2.6		7.5	6.75																			Ifng	0.866158	1.13384	0.586325	1.41368	0.971472	0.0799536	0.839291	0.59972
	15	13		2.88	3.25		9.4	14.4								Supplementary Fig. 2j											Gata3	0.758188	1.24181	0.834921	1.16508	1.41368	0.528976	1.99291	1.41065
	15	13.5		3.4	2.15		7.25	10									WT mice mLN					AA mice mLN					Cmaf	0.731371	1.26863	1.20404	0.79596	5.16934	0.743902	23.181	1.39009
	10.5	10.5		1.6	1.88		4.5	15								IFN-γ	3.03	2.94	4.01	10.8	9.68	0.794	1.25	5.98	6.24		Il4	0.868533	1.13147	0.804468	1.19553	1.40143	0.085907	2.82722	1.15432
	11.9			2.75			10									IL-4	1.71	1.28	1.06	1.28	0.16	0.117	0.435	0.752	0.542		RORC	0.683805	1.3162	0.756326	1.24367	2.5289	0.262692	1.05489	0.761212
																IL-17A	0.495	0.997	0.889	1.54	2.27	0.397	0.841	1.05	0.988		Il17	1.01013	0.989868	0.581308	1.41869	1.23354	0.589724	0.844106	0.76792
																											II2	1.47223	0.527765	1.03347	0.966534	0.464919	0.473957	0.49532	0.766909
																											Il2rb	0.576884	1.42312	1.30079	0.699207	1.96782	0.673818	0.623888	0.649138
	Supplementary Fig. 2d (mLNs-T cells)			Supplementary Fig. 2e (mLNs-CD4 T cells)			Supplementary Fig. 2f (mLNs-CD8 T cells)			Supplementary Fig. 2h (CD8-naive)			Supplementary Fig. 2h (CD8-effector)
	WT	AA		WT	AA		WT	AA		WT	AA		WT	AA													Supplementary Fig. 2m
	4.08	5.91		2.29	3.4		1.65	2.35		73.1	59.4		9.49	13.1														WT (n=4)				AA (n=4)
	2.87	4.44		1.53	2.53		1.28	1.77		75.7	65.8		9.78	12.2													IFN-γ	67.125	77.5297	47.3042	15.2248	49.9367	89.9428	44.199	38.2512
	2.86	5.08		1.7	2.73		1.1	2.27		84.6	82.2		5.87	6.97													IL-4	0.47122	0.352979	0	0.0373017	0	0.594617	0.17175	0
	5.85	5.27		3.57	3.02		2.15	2.13		86.6	59.2		4.28	8.2													IL-17A	0	0	0	0	0	0	0	0
	2.75	8.35		1.69	4.63		1.01	3.57		95.6	30.4		1.92	18.9
	4.73	7.39		2.73	4.14		1.91	3.1		92.7	32.3		3.83	14.6													Supplementary Fig. 2n
	4.08	5.86		2.29	3.27		1.71	2.48																				WT (n=4)				AA (n=4)
	4.76	4.4		2.62	2.42		2.04	1.8																			Tbx21	0.986569	1.01343	1.001	0.999004	1.05216	1.39965	1.00984	0.9682
	6.35	8.52		3.44	4.76		2.79	3.63																			Ifng	0.766094	1.23391	1.27982	0.720176	2.13897	1.91232	0.822347	0.796611
	3.89	5.46		2.29	2.8		1.41	2.51																			Gata3	1.14786	0.852144	1.07722	0.922781	0.912898	1.4016	0.948463	1.51112
	2.77	8.25		1.54	4.39		1.17	3.7																			Cmaf	0.577279	1.42272	1.05199	0.948007	1.27661	1.52835	0.701492	0.869479
	6			3.37			2.51																				Il4	0.946382	1.05362	1.18453	0.815472	0.903531	2.66966	0.362947	1.62178
																											Il5	1.14066	0.859337	1.92544	0.074556	0.326924	1.82151	0.026389	0.299793
																											RORC	0.794003	1.206	1.05975	0.940248	1.18192	0.733244	0.537317	0.418159
																											Il17	0.837507	1.16249	1.02875	0.971249	0.489521	2.44272	0.491137	0.549297
																											II2	0.759036	1.24096	0.754856	1.24514	0.609847	0.504566	1.27741	0.718776
																											Il2rb	1.06599	0.934011	0.345598	1.6544	1.37073	1.76179	1.60111	1.881

## Sheet: Supplementary Fig.3
	Supplementary Fig. 3a								Supplementary Fig. 3b								Supplementary Fig. 3c
		WT (n=3)			AA (n=3)					WT (n=3)			AA (n=3)					WT (n=3)			AA (n=3)
	IFN-γ	364.158	258.064	281.537	412.881	350.82	332.127		IFN-γ	0.456294	0.343639	0.29299	0.24906	0.228185	1.41416		IFN-γ	0	0	0	0	0	0
	IL-4	0	0	0	0.252477	0.263701	0.260199		IL-4	18.2309	16.0881	15.8301	18.7151	13.6934	20.0107		IL-4	0	0	0	0	0	0
	IL-17	0	0	0	0	0	0		IL-17	0	0	0	0	0	0.205261		IL-17	3.32592	2.3421	3.71256	1.35034	2.71153	4.06345
	Supplementary Fig. 3a								Supplementary Fig. 3b								Supplementary Fig. 3c
		WT (n=3)			AA (n=3)					WT (n=3)			AA (n=3)					WT (n=3)			AA (n=3)
	Tbx21	0.002988	0.003782	0.0035532	0.003696	0.00384358	0.0046239		Tbx21	6.17e-05	4.89e-05	0.000109509	8.57e-05	5.35e-05	0.0003214		Tbx21	8.21692e-05	0.00018856	0.000211686	0.000298921	9.3083e-05	0.000201469
	Ifng	0.063961	0.062789	0.0480274	0.0625	0.0629347	0.0505317		Ifng	0.000231	0.0001933	0.000222588	0.0002397	0.0002145	0.0008231		Ifng	0.000110667	9.25851e-05	8.54095e-05	0.000102093	6.82662e-05	5.12607e-05
	Gata3	0.000529	0.000596	0.00055445	0.000575	0.00059561	0.0006209		Gata3	0.0138241	0.0130482	0.0135396	0.0177013	0.0155171	0.0149539		Gata3	9.89741e-05	0.000143263	0.000158939	0.000255346	0.00020991	9.71066e-05
	c-maf	0.000149	0.000183	0.0001232	0.000161	0.00012406	0.0001409		c-maf	0.0006152	0.0005874	0.00061236	0.0006889	0.0006686	0.0007182		Cmaf	0.00304534	0.00355373	0.00390821	0.00423666	0.0031906	0.00248612
	Il4	3.34e-05	1.48e-05	1.622e-05	2.95e-05	5.413e-05	2.28e-05		Il4	0.0066766	0.0061154	0.00850976	0.0081631	0.0065999	0.0065543		Il4	5.03488e-05	3.70349e-05	2.35403e-05	3.04515e-05	2.76599e-05	3.94803e-05
	Rorc	1.57e-05	5.43e-05	4.437e-05	6.45e-05	2.324e-05	3.72e-05		Rorc	2.72e-05	6.69e-05	2.57e-05	3.44e-05	3.17e-05	3.73e-05		RORC	7.66332e-05	9.62205e-05	0.000122651	0.000168741	9.76245e-05	7.14622e-05
	Il17	5.77e-06	0	8.08e-06	0	8.27e-06	1.24e-05		Il17	8.53e-05	0.0001073	9.58e-05	0.0001284	5.59e-05	0.0005294		Il17	0.000164375	0.000155462	0.000168723	0.000275218	0.000128254	0.000109322

[truncated: 5 more sheets: Supplementary Fig.4, Supplementary Fig.5, Supplementary Fig.6, Supplementary Fig.7, Supplementary Fig.8]
